# Supplementary material for: Inoculation insensitive promoters for cell type enriched gene expression in legume roots and nodules
Source: Plant Methods. 2016 Jan 22;12:4. doi: 10.1186/s13007-016-0105-y (PMC4724153; doi:10.1186/s13007-016-0105-y)
Supplement: Supplementary file 2 — 10.1186/s13007-016-0105-y L. japonicus roots showing GUS staining when transformed with the tested promoter:GUS constructs. Table S2. Oligonucleotide primers used for amplification and cloning of promoter fragments presented in this manuscript. [file 13007_2016_105_MOESM2_ESM.xlsx]

## Sheet: TableS1
Table S1
L. japonicus roots showing GUS staining when transformed with the tested promoter:GUS constructs
Promoter	Treatment	Plants	Transgenic roots	GUS+ roots	GUS- roots	%GUS+	STDEV
pLeExt1	mock	9	56	38	18	67.8571	19.7488
	M. loti	10	54	28	26	51.8519	29.053
pAtS31	mock	10	62	39	23	62.9032	21.1249
	M. loti	8	56	31	25	55.3571	22.8401
pAtRHS14	mock	13	74	26	48	35.1351	20.7308
	M. loti	14	72	23	49	31.9444	34.5468
pAtCortex	mock	15	129	94	35	72.8682	24.4606
	M. loti	11	95	70	25	73.6842	27.4091
pAtE29	mock	7	65	43	22	66.1538	21.6169
	M. loti	9	69	40	29	57.971	18.8541
pAtE47	mock	10	103	52	51	50.4854	23.1636
	M. loti	13	103	36	67	34.9515	25.3627
pAtS5	mock	8	77	56	21	72.7273	22.8023
	M. loti	15	147	91	56	61.9048	24.2942
pAtS32	mock	10	63	29	34	46.0317	31.9003
	M. loti	4	42	13	29	30.9524	19.6261
pAtS13	mock	8	74	37	37	50	13.0773
	M. loti	8	79	49	30	62.0253	17.8463
pAtS18	mock	10	69	18	51	26.087	28.7697
	M. loti	11	70	20	50	28.5714	17.3539
vector control	mock	8	71	0	71	0	0
	M. loti	6	56	0	56	0	0
pCaMV35S	mock	10	93	77	16	82.7957	15.8188
	M. loti	11	112	94	18	83.9286	9.44364
pAtE49a	mock	7
	M. loti	9
pAtE30b	mock	9
	M. loti	10
pLjPDC1b	mock	8
	M. loti	8
a no staining detected.
b staining present but not cell type enriched.
Numbers refer to combined results from two biological replica with 2-9 chimeric plants each. Plants had 1-20
(average 7.9) independent transgenic roots. Three additional biological replica with 6-30 chimeric plants each
were analyzed and GUS activity patterns in transgenic roots were consistent for all.
Vibratome cross sections were prepared from a subset roots each, and semithin cross sections of resin
embedded roots were prepared from a total of 3-5 representative roots taken from three of the replica.
GUS+ roots, number of transgenic roots where a GUS signal was detected. GUS- roots, number of transgenic
roots with no detectable blue staining. %GUS+, percentage of GUS+ roots.
STDEV, standard deviation of GUS+ roots.

## Sheet: TableS2
Table S2
Oligonucleotide primers used for amplification, sequence verification and cloning of promoter fragments presented in this manuscript
promoter	product length (bp)	forward primer (5’ to 3’)	reverse primer (5’ to 3’)
pCaMV35S	916	caccATTAATTGCGTTGCGCTCAC	GCGAAAGCTCGAGAGAGATAG
pAtCortex	1667	cacCGATGTTCACCATGCAAAAGT	GGTTTTGGCTAATGTGATTGTGTAG
pAtE29	2724	cacCTTGCGTTGTAATCTGTTGATG	TTCCGTCAAGTTCTTAATTGTG
pAtE30	3004	caccATGGCTCTGCGATCTCATGT	TGTCAAGTTTTGTTGGTTACG
pAtE31	1484	caccTTTCGACTGAGCTCTGATACCAT	CGGAGCGTTCGAGAGAAACT
pAtE47	3296	caccTTCGATCCTCCGAGTTGTC	TTCGATCCTCCGAGTTGTC
pAtE49	2414	caccAGAAACGCGTTGGTTCTTTT	TTTCTTCGTAAAATGCCCTTTG
pLeExt1	1123	caccACAAGCTCTAAGTATGAATTT	TGAGAAGAATTGGATTCTAAGGC
pLjPDC1	2988	caccGGGGTAGAGTGTTGAGAGTTA	GGTTTAGTGGAAAATGGAAGGAA
pAtRHS14	1250	caccTGCGTTTTCTCTCGAACCTG	GGGTTTATGGTTTGAGTAGGGATC
pAtS5	2194	caccGAATCTAGGACGCAAGATGACTTTTT	TTTCTTTGAATGTGAACACACAAGAA
pAtS8	3082	caCCGAATTAGCATTAGGTCGAA	AAGAGCTGAATCTGAGAAGTTGC
pAtS13	3994	caccTGAAATTCGCGAGAGTAATGAA	ATATATAGATGTTGGAATATTAAAGAAAGCGGA
pAtS18	3010	caccTTTTCCTTTGCGTTGACTAACTG	GCTTCCTCTTATTTTTGGTTGAGT
pAtS20	3002	caccTGATTAGAGAAAGGAAAATTAGGG	CCTTCCACGATGATCCTATAAA
pAtS31	3041	cacCTTTCAGGTCAGTATTCTCTACTCATTG	TTGGAGTTGTTTGATGTTCGATA
pAtS32	3001	cacCTTGATCCTTTTGAGGGAATG	CTTGAAATTGAAGACTACAGATAGAGA
pAtSUC2	943	cacCATGCAAAATAGCACACCATTTATG	ccatggTTGACAAACCAAGAAAG
Nucleotides added for cloning purposes are in small font. bp, nucleotide base pairs.
